# Supplementary material for: Antibiotics and probiotics on hepatic venous pressure gradient in cirrhosis: A systematic review and a meta-analysis
Source: PLoS One. 2022 Aug 30;17(8):e0273231. doi: 10.1371/journal.pone.0273231 (PMC9426916; doi:10.1371/journal.pone.0273231)
Supplement: S3 File — (XLSX) [file pone.0273231.s003.xlsx]

## Sheet: 总表
The characteristics of the included studies						Risk of bias summary							The characteristics of patients in the intervention and control group(Mean ± standard deviation)
Study Title	First author	country	NCT	Year of publication	Publication type	Random sequence generation	Allocation concealment	Blinding of participants and personnel	Blinding of outcome assessment	incomplete outcome data	selective reporting	other bias	Arms	NO.	Age	Males%	Child-Pugh	MELD	Heart Rate	Inclusion Criteria	Treatment schedule and dose	Duration	NO.of NSBB Use	NSBB Use%	Outcome—HVPG(mmHg)											Outcome—IL6(pg/ml)											Outcome—TNFα (pg/ml)
																									Outcome	Arms	Baseline			Endpoint			Change			Outcome	Arms	Baseline			Endpoint			Change			Outcome	Arms	Baseline
																											N	Mean	SD	N	Mean	SD	N	Mean	SD			N	Mean	SD	N	Mean	SD	N	Mean	SD			N
VSL#3 probiotic therapy does not reduce portal pressures in patients with decompensated cirrhosis	Jayakumar	Canada		2013	RCT	unclear	a computer randomization plan	double-blind	Unclear	low-risk	low-risk	no	Treatment	7	50.0±8.9	71.4%	8.0±1.5	11.0±5.2	NR	Cirrhosis + HVPG ≥ 10 mmHg+ CP class B or C	VSL#3 (3600 billion CFU)	8w	NR	NR	HVPG	Treatment	7	18	3.26	7	15	4.89	7	-3	4.31	IL6	Treatment	5	7.2	42.74	5	6.3	156.4	5	-0.9	140	TNFα	Treatment	NR
													Control	8	53.5±3.7	87.5%	8.5±1.5	13.5±3.6	NR		placebo		NR	NR		Control	8	22.3	2.44	8	22.7	5.63	8	0.4	4.89		Control	8	29.4	54.74	8	32.9	35.19	8	3.5	48		Control	NR
Rifaximin and Propranolol Combination Therapy Is More Effective than Propranolol Monotherapy for the Reduction of Portal Pressure: an Open Randomized Controlled Pilot Study	Lim	Korea	NCT01897051	2017	RCT	computer-gengerated	Unlear	double-blind	Unclear	low-risk	low-risk	no	Treatment	16	51.2±9.6	93.8%	6.9±2.2	10.1±3.9	71.3±9.3	Cirrhosis + HVPG ≥ 12 mmHg	Rifaximin 1200mg/day+ Propranolol	3M	16	100		Treatment	16	17	3.46	16	11.19	4.71	16	-5.81	4.23		Treatment	10	10.31	4.53	10	4.78	2.86	10	-5.53	3.97		Treatment	10
						computer-genre 低风险		双盲		低风险	低风险	无	Control	48	48.8±9.7	85.4%	7.1±1.7	11.4±4.1	75.0±11.3		Propranolol		48	100		Control	48	17	3.86	48	13.52	4.06	48	-3.48	3.83		Control	13	9.65	3.33	13	5.52	4.03	13	-4.13	3.73		Control	13
Effects of the adjunctive probiotic VSL#3 on portal haemodynamics in patients with cirrhosis and large varices: a randomized trial	Gupta	India		2013	RCT	permuted blocks	opaque envelopes	double-blind	Unclear	low-risk	low-risk	no	Treatment1	31	42.0±14.0	77.0%	8.0±2.0	13.3±4.0	88.0±15.0	Cirrhosis + large GEV	Norfloxacin 400mg bid+ Propranolol	2M	31	100		Treatment1	24	18.4	3.2	24	15.1	3.1	24	-3.3	3.15		Treatment1	24	32	26.5	24	8	33.25	24	-24	30.4		Treatment1	24
							opaque envelopes 低风险			低风险	低风险	无	Treatment2	31	43.0±11.0	84.0%	9.0±2.0	15.1±5.0	86.0±13.0		VSL#3 (900 billion CFU) + Propranolol		31	100		Treatment2	25	19.8	5.1	25	16.1	5.3	25	-3.7	5.2		Treatment2	25	25	29.75	25	18	68	25	-7	59		Treatment2	25
							opaque envelopes 低风险			低风险	低风险	无	Control	32	45.0±11.0	63.0%	8.0±2.0	13.8±4.0	89.0±10.0		Propranolol		32	100		Control	26	19.0	3.2	26	16.9	3.5	26	-2.1	3.36		Control	26	28	21.5	26	22	81	26	-6	72.7		Control	26
Rifaximin Has No Effect on Hemodynamics in Decompensated Cirrhosis: A Randomized, Double-Blind, Placebo-Controlled Trial.	Kimer	Denmark	NCT01769040	2017	RCT	a single four-digit randomization number	randomization list	double-blind	Unclear	low-risk	low-risk	no	Treatment	36	58.5±8.8	86.1%	8.6±1.3	12.5±4.3	76.0±12.0	Cirrhosis + ascites + HVPG ≥ 10 mmHg	Rifaximin 550mg bid	4W	10	27.8		Treatment	36	16.8	3.8	36	16.6	5.3	36	-0.2	4.7		Treatment	NR	NR	NR	NR	NR	NR	NR	NR	NR		Treatment	NR
						a single four-digit randomization number 低风险	acked according to the randomization list randomization list 低风险	双盲		倾向性分析 低风险	倾向性分析 低风险	无	Control	18	52.5±10.0	77.8%	7.8±0.9	9.9±2.4	75.5±15.0		Placebo		5	27.8		Control	18	16.4	4	18	16.3	4.4	18	-0.1	4.2		Control	NR	NR	NR	NR	NR	NR	NR	NR	NR		Control	NR
Norfloxacin treatment for clinically significant portal hypertension: results of a randomised double-blind placebo-controlled crossover trial.	Kemp	Australia		2008	RCT	computer-gengerated	unmark containers	double-blind	Unclear	low-risk	low-risk	no	Treatment	16	59.0±2.4	56.3%	6.3±0.3	8.7±1.1	67.3±2.3	Cirrhosis + HVPG ≥ 12 mmHg	Norfloxacin 400mg bid	4W	9	56.3		Treatment	16	16.5	4.4	16	13.8	4	16	-2.7	4.2		Treatment	NR	NR	NR	NR	NR	NR	NR	NR	NR		Treatment	NR
						Computer 低风险	unmark containers 低风险	双盲		低风险	低风险	无	Control	16	59.0±2.4	56.3%	6.3±0.3	NR	NR		Placebo		9	56.3		Control	16	16.5	4.4	16	13.6	4.8	16	-2.9	4.6		Control	NR	NR	NR	NR	NR	NR	NR	NR	NR		Control	NR
Increased lipopolysaccharide binding protein in cirrhotic patients with marked immune and hemodynamic derangement	Albillos	Spain		2003	RCT	computer-gengerated	Unlear	double-blind	Unclear	high-risk	low-risk	no	Treatment	12	NR	NR	NR	NR	NR	Cirrhosis + GEV	Norfloxacin 400mg bid	4w	NR	NR		Treatment	12	22.8	8.3	12	22	8	12	-0.8	8.1		Treatment	20	32.8	1.8	20	17	2.5	20	-15.8	9.99		Treatment	20
						computer-gengerated 低风险	Unlear	indistinguishable placebo		high （入组37人）	低风险	无	Control	6	NR	NR	NR	NR	NR		Placebo		NR	NR		Control	6	21.2	5.4	6	20.7	4.9	6	-0.5	5.2		Control	10	30.1	1.5	10	31.3	2	10	1.2	5.7		Control	10
RCT:randomized clinical trial
No.:number
MELD：Model for End-Stage Liver Disease
NR：no record
HVPG :hepatic venous pressure gradient
CP:child pugh
GEV:Gastroesophageal varicose veins
VSL#3:A combination of viable lyophilized bacteria
IL6:interleukin-6
TNFα:Tumor necrosis factor alpha
LBP:lipopolysaccharide binding protein
NSBB：non-selective beta-blockers
[truncated: 41 more columns]
